# Supplementary material for: S-Locus Genotyping in Japanese Plum by High Throughput Sequencing Using a Synthetic S-Loci Reference Sequence
Source: Int J Mol Sci. 2023 Feb 15;24(4):3932. doi: 10.3390/ijms24043932 (PMC9960950; doi:10.3390/ijms24043932)
Supplement: Supplementary file 1 [file ijms-24-03932-s001.zip]

Archive with 3 entries (3 files):
- Figure_S1.pdf
- Table_S1_R1.xlsx
- Table_S2.xlsx
